# Supplementary material for: Evaluation of Accuracy of Preoperative Planning of the Femurofibular Angle in Open-Wedge High Tibial Osteotomy for Mild Medial Knee Osteoarthritis
Source: Biomed Res Int. 2021 Feb 18;2021:8813300. doi: 10.1155/2021/8813300 (PMC7985241; doi:10.1155/2021/8813300)
Supplement: Supplementary Materials — Clinical data are provided in the supplementary tables [file 8813300.f1.zip]

Archive with 2 entries (2 files):
- 8813300.f1.jpg
- 8813300.f2.jpg
